# Supplementary material for: Neural responses to apparent motion can be predicted by responses to non-moving stimuli
Source: Neuroimage. 2020 Sep;218:116973. doi: 10.1016/j.neuroimage.2020.116973 (PMC7422841; doi:10.1016/j.neuroimage.2020.116973)
Supplement: Supplementary file 1 [file mmc1.xml]

<?xml version="1.0" encoding="utf-8" standalone="no"?>
<data>
  <datasets>
    <author>marlene.poncet@gmail.com</author>
    <type>1</type>
    <dataset>
      <name>Neural responses to short and long range apparent motion</name>
      <caption />
      <description>This study investigates the neural markers of AM by parcelling out the contribution of spatial and temporal interactions not specific to motion. In two experiments, participants’ EEG was recorded while they viewed two stimuli inducing AM. EEG pre-processed data, experiment and analysis files are provided. The analysis includes the comparison of responses to AM predictions (based on EEG responses to non-moving stimuli) with the observed responses to AM (when motion is perceived).</description>
      <filetype>
        <name />
      </filetype>
      <filesize />
      <source>0</source>
      <sourcename>Original Data</sourcename>
      <access>
        <type>1</type>
        <name>Data available in data repository</name>
        <reponame>OSF</reponame>
        <PersistentId>10.17605/OSF.IO/WKBXP</PersistentId>
        <deeplinkurl>https://osf.io/wkbxp/</deeplinkurl>
      </access>
    </dataset>
  </datasets>
</data>
